# Supplementary material for: High Overexpression of SiAAP9 Leads to Growth Inhibition and Protein Ectopic Localization in Transgenic Arabidopsis
Source: Int J Mol Sci. 2024 May 27;25(11):5840. doi: 10.3390/ijms25115840 (PMC11172308; doi:10.3390/ijms25115840)
Supplement: Supplementary file 1 [file ijms-25-05840-s001.zip › Supplementary Table S1.xlsx]

## Sheet: Sheet1
Supplementary Table 1
	Primers(5′-3′)
SiAAP9	F:CCAGGACACTGTGAAGTCGC
	R:CTCGTCGAAGCCGGTGAG
SiAAP9L	F:CCTCGGGAACATCGCCTTG
	R:CTCGTCGAAGCCGGTGAG
SiAAP9S	F:CGCCGTCATGTCGTACACC
	R:CTCGTCGAAGCCGGTGAG
Siactin2	F:CAGGGAGAAGATGACCCAAATC
	R:CACCAGAGTCCAGCACAATAC
